# Supplementary material for: Crystal structure of the catalytic D2 domain of the AAA+ ATPase p97 reveals a putative helical split‐washer‐type mechanism for substrate unfolding
Source: FEBS Lett. 2019 Nov 22;594(5):933–43. doi: 10.1002/1873-3468.13667 (PMC7154655; doi:10.1002/1873-3468.13667)
Supplement: Supplementary file 3 — Table S1. Crystallographic data collection, model, and refinement statistics. [file FEB2-594-933-s003.xlsx]

## Sheet: Sheet1
structure	apo	x0114	x0148	x0288	x0302	x0306
Wavelength	0.976	0.928	0.928	0.928	0.928	0.928
Resolution range	45.07 - 1.903 (1.971 - 1.903)	26.59 - 2.678 (2.774 - 2.678)	30.53 - 2.078 (2.153 - 2.078)	51.5 - 2.153 (2.23 - 2.153)	47.38 - 2.418 (2.504 - 2.418)	40.01 - 1.923 (1.992 - 1.923)
Space dimensions	P 61	P 61	P 61	P 61	P 61	P 61
Unit cell	90.14 90.14 65.21	92.10 92.10 65.86	93.28 93.28 66.00	94.50 94.50 66.27	94.76 94.76 66.37	92.38 92.38 65.98
Total reflections	230421	89526	204092	175781	132126	210441
Unique reflections	23473 (2093)	9040 (898)	19755 (1958)	18340 (1823)	13066 (1294)	24443 (2438)
Multiplicity	9.7	9.9	10.3	9.6	10.1	8.6
Completeness (%)	98.74 (87.85)	96.78 (93.80)	99.63 (99.34)	99.25 (98.20)	98.53 (96.69)	99.43 (98.44)
Mean I/sigma(I)	22.7 (3.1)	7.5(1.7)	16.7 (2)	24.3 (2)	23.5 (2.5)	26.6 (2.2)
Wilson B-factor	34.37	51.88	38.57	54.8	74.85	39.57
R-merge	0.057 (0.579)	0.182 (1.43)	0.083 (1.072)	0.041 (0.672)	0.043 (0.502)	0.035 (0.530)
Reflections used in refinement	23462 (2089)	8765 (847)	19701 (1950)	18222 (1797)	12899 (1257)	24326 (2403)
Reflections used for R-free	2007 (177)	405 (43)	1007 (88)	910 (79)	662 (74)	1084 (100)
R-work	0.1975 (0.2646)	0.2365 (0.3046)	0.2053 (0.2578)	0.2195 (0.2845)	0.2261 (0.3235)	0.2234 (0.2926)
R-free	0.2382 (0.3289)	0.3241 (0.3452)	0.2443 (0.3021)	0.2479 (0.3239)	0.2731 (0.3472)	0.2476 (0.3850)
Number of non-hydrogen atoms	2307	2209	2298	2209	2193	2242
macromolecules	2114	2112	2121	2112	2112	2112
ligands	63	85	100	85	81	81
solvent	130	12	77	12	0	49
Protein residues	266	266	267	266	266	266
RMS(bonds)	0.008	0.009	0.01	0.009	0.01	0.006
RMS(angles)	1.14	1.27	1.06	1.1	1.38	1.04
Ramachandran favored (%)	98.06	92.25	98.46	98.06	95.35	96.9
Ramachandran outliers (%)	0	0.78	0	0	0.78	0
Rotamer outliers (%)	2.16	0.87	0.43	0.43	0	0
Clashscore	7.28	14.7	5.84	7.46	11.99	7.24
Average B-factor	43.3	61.25	49.51	69.98	100.4	58.56
